# Supplementary material for: A multicentre evaluation and expert recommendations of use of the newly developed BioFire Joint Infection polymerase chain reaction panel
Source: Eur J Clin Microbiol Infect Dis. 2022 Dec 7;42(2):169–76. doi: 10.1007/s10096-022-04538-w (PMC9836977; doi:10.1007/s10096-022-04538-w)
Supplement: Supplementary file 1 — Supplementary file1 (XLSX 46 KB) [file 10096_2022_4538_MOESM1_ESM.xlsx]

## Sheet: Results
Joint Infection Panel MEP Data Collection Tool
	BioFire BJI Panel Result					Sample Information				Synovial Fluid Analysis/Culture										Additional Tests Performed
Sample #	BioFire BJI Panel Result Detections	BioFire BJI Panel Result Detections (AMR)	BioFire BJI Panel Results (additional detection)	BioFire BJI Panel Result (Additional AMR detction)	Additional BioFire BJI Result (>3) (Free Text)	Subject Age	Sample Source	Joint Type	Collection Method	Synovial Fluid Gram Stain Result	Synovial Fluid Characteristics (WBC, Glucose, Protein, Crystals, Appearance)	Synoviral Fluid Culture Result	Synovial Fluid enriched in blood culture bottles? (y/n)	Synovial Fluid Isolate #1 ID	Synovial Fluid Isolate #1 AST (Free Text)	Synovial Fluid Isolate #2 ID	Synovial Fluid Isolate #2 AST (Free Text)	Synovial Fluid Isolate #3 ID (Free Text)	Synovial Fluid Isolate #3 AST (Free Text)	Blood Cultures Performed? (y/n)	Isolate #1 identified by positive blood culture	Isolate #1 AST (free text)	Isolate #2 identified by positive blood culture	Isolate #2 AST (free text)	Isolate #3 identified by positive blood culture (free text)	Isolate #3 AST (free text)	Tissue Culture Performed (y/n)	How many tissue samples cultured?	Isolate identified from tissue culture #1	How many tissues was Isolate #1 identified from? (free text)	Isolate identified from tissue culture #2	How many tissues was Isolate #2 identified from? (free text)	Isolate identified from tissue culture #3 (free text)	How many tissues was Isolate #3 identified from? (free text)	Please list additional molecular testing performed (PCR, 16S, NGS) and if for specific targets (free text)	Results from additional molecular testing (free text)	Would the BJI result have modified the patient management (eg. Duration of treatment therapy and/or type of therapy)
1
2
3
4
5
6
7
8
9
10
11
12
13
14
15
16
17
18
19
20
21
22
23
24
25
26
27
28
29
30
31
32
33
34
35
36
37
38
39
40
41
42
43
44
45
46
47
48
49
50
51
52
53
54
55
56
57
58
59
60
